# Supplementary material for: Kinetic Study on Alpha-Form Crystallization of Mixed-Acid Triacylglycerols POP, PPO, and Their Mixture
Source: Molecules. 2021 Jan 4;26(1):220. doi: 10.3390/molecules26010220 (PMC7794724; doi:10.3390/molecules26010220)
Supplement: Supplementary file 1 [file molecules-26-00220-s001.zip]

Archive with 7 entries (7 files):
- Video-S7.mp4
- Video-S3.mp4
- Video-S2.mp4
- Video-S6.mp4
- Video-S5.mp4
- Video-S4.mp4
- Video-S1.mp4
